# Supplementary material for: Municipality Data as a Rapid and Effective Tool to Analyse Spatial and Temporal Variations of All-Cause Mortality by Town District: The Experience in Genoa (Italy)
Source: Int J Environ Res Public Health. 2021 Aug 4;18(16):8250. doi: 10.3390/ijerph18168250 (PMC8394076; doi:10.3390/ijerph18168250)
Supplement: Supplementary file 1 [file ijerph-18-08250-s001.zip]

Archive with 1 entries (1 files):
- ijerph-1312735-supplementary.pdf
